# Supplementary material for: Phytochemical Dynamics and Antimicrobial Efficacy of Dandelion (Taraxacum officinale L.) from Central Plateau of Moldova, Romania
Source: Molecules. 2026 Jul 22;31(14):2549. doi: 10.3390/molecules31142549 (PMC13416477; doi:10.3390/molecules31142549)
Supplement: Supplementary file 1 [file molecules-31-02549-s001.zip]

Archive with 1 entries (1 files):
- molecules-4396766-supplementary_v6.pdf
